# Supplementary material for: Direct Readout of Excited-State Lifetimes in Chlorin Chromophores under Electronic Strong Coupling
Source: J Am Chem Soc. 2026 Feb 27;148(9):9737–53. doi: 10.1021/jacs.5c21433 (PMC12983312; doi:10.1021/jacs.5c21433)
Supplement: Supplementary file 1 [file ja5c21433_si_001.xlsx]

## Sheet: Pump-Probe 3.10 eV Excitation
ESA
3.10 eV (400 nm) pump																																															Final 3.10 eV excitation time constants
							Probe Window: 2.20 - 2.32 eV													Probe Window: 2.35 - 2.42 eV													Probe Window: 2.55 - 2.75 eV
Extracavity	Data Date	Film #	Solution #	# Scans	Pump Power (nJ/pulse)	Film Thickness (nm)	Amp 𝛕 decay1 (arb)	𝛕 decay1 (ps)	𝛕 decay1 LL (ps)	𝛕 decay1 UL (ps)	Amp 𝛕 decay2 (arb)	𝛕 decay2 (ps)	𝛕 decay2 LL (ps)	𝛕 decay2 UL (ps)	Amp 𝛕 decay3 (arb)	𝛕 decay3 (ps)	𝛕 decay3 LL (ps)	𝛕 decay3 UL (ps)	R^2	Amp 𝛕 decay1 (arb)	𝛕 decay1 (ps)	𝛕 decay1 LL (ps)	𝛕 decay1 UL (ps)	Amp 𝛕 decay2 (arb)	𝛕 decay2 (ps)	𝛕 decay2 LL (ps)	𝛕 decay2 UL (ps)	Amp 𝛕 decay3 (arb)	𝛕 decay3 (ps)	𝛕 decay3 LL (ps)	𝛕 decay3 UL (ps)	R^2	Amp 𝛕 decay1 (arb)	𝛕 decay1 (ps)	𝛕 decay1 LL (ps)	𝛕 decay1 UL (ps)	Amp 𝛕 decay2 (arb)	𝛕 decay2 (ps)	𝛕 decay2 LL (ps)	𝛕 decay2 UL (ps)	Amp 𝛕 decay3 (arb)	𝛕 decay3 (ps)	𝛕 decay3 LL (ps)	𝛕 decay3 UL (ps)	R^2		ESA
Extracavity ESA 1	2024-11-13	3	8	8	90	802	0.0064451	6.79444	5.90173	7.68715	0.00765884	54.5565	48.4844	60.6286	0.00222566	1059.37	854.96	1263.79	0.998457	0.00910826	8.24111	7.49755	8.98468	0.00889685	57.3705	51.6834	63.0576	0.00168939	1022.71	774.873	1270.54	0.99915	0.00596989	5.46528	4.76744	6.16311	0.00734953	53.7019	48.5745	58.8293	0.00261445	1169.72	991.528	1347.92	0.998397
Extracavity ESA 2	2024-11-13	3	8	8	90	802	0.00572386	7.24431	5.7904	8.69822	0.00780101	53.7286	45.6874	61.7699	0.00218726	1078.35	800.451	1356.24	0.997256	0.00856868	8.97234	7.74377	10.2009	0.00877305	58.3144	49.797	66.8318	0.00164754	1033.1	674.847	1391.36	0.998321	0.00553535	5.13117	4.38478	5.87757	0.00734528	53.7709	48.41	59.1317	0.00261902	1105.65	927.219	1284.08	0.9981		No Cavity	𝛕1 (ps)	𝛕2 (ps)
Extracavity ESA 3	2024-11-13	3	8	8	120	802	0.00785159	6.80615	5.96471	7.64758	0.00886935	54.4048	48.4087	60.401	0.0022978	1056.06	830.451	1281.68	0.998512	0.0106714	8.10091	7.30892	8.8929	0.0104027	54.5168	48.7362	60.2974	0.00183825	1016.85	741.021	1292.69	0.999036	0.00720746	6.84249	5.84752	7.83747	0.00799777	54.7981	47.7684	61.8278	0.00274269	1265.89	1018.05	1513.73	0.997909		Mean	6.96236	56.5396
Extracavity ESA 4	2024-11-13	3	8	8	150	802	0.00941715	7.6461	6.85186	8.44033	0.0093914	55.2251	49.278	61.1721	0.00234312	1090.06	865.329	1314.79	0.998875	0.0128369	8.90605	8.21243	9.59967	0.0108539	56.5381	50.9218	62.1543	0.00187096	1051.96	785.75	1318.17	0.999326	0.00886079	6.56297	5.86945	7.2565	0.00870725	53.8467	48.1948	59.4985	0.00312259	1171.71	993.623	1349.79	0.998693		SD	1.39856	5.57783
Extracavity ESA 5	2024-11-13	4	8	8	150	619.5	0.00816798	6.48967	5.70827	7.27108	0.00913693	58.3116	51.9707	64.6525	0.00226882	1061.11	811.557	1310.65	0.998377	0.0107335	7.33278	6.61037	8.05519	0.011141	56.8082	51.1803	62.4361	0.00186872	1022.68	724.721	1320.63	0.998917	0.00803184	5.74997	5.11605	6.38389	0.00815365	62.3819	55.8371	68.9268	0.00270935	1210.64	979.637	1441.64	0.99822
Extracavity ESA 6	2024-11-13	4	8	8	120	619.5	0.00762094	8.93986	7.65903	10.2207	0.00938459	57.7285	50.4609	64.9961	0.00239772	1066.65	832.366	1300.94	0.998622	0.0116073	11.2705	10.2032	12.3379	0.0105213	64.8421	56.9625	72.7218	0.00191507	1014.6	736.813	1292.39	0.999261	0.00621188	7.45501	6.07828	8.83174	0.00961325	53.8129	47.4724	60.1534	0.00300811	1354.72	1098.59	1610.85	0.998093
Extracavity ESA 7	2024-11-13	4	8	8	120	619.5	0.00726779	4.28855	3.74057	4.83653	0.00912345	57.9217	52.7826	63.0609	0.0022684	1041.15	805.365	1276.93	0.998084	0.00911175	5.38083	4.79861	5.96305	0.0116127	58.8117	53.9979	63.6255	0.00185508	1010.35	708.782	1311.91	0.998685	0.00637097	4.37771	3.81681	4.9386	0.00817031	62.9765	57.3885	68.5646	0.00272571	1104.81	911.039	1298.57	0.998122		On-Res	𝛕1 (ps)	𝛕2 (ps)
Extracavity ESA 8	2024-11-13	4	8	8	90	619.5	0.00443808	6.89708	5.31191	8.48225	0.00671561	59.613	50.1905	69.0354	0.00156219	1025.68	659.9	1391.46	0.996324	0.00630005	8.68095	7.19673	10.1652	0.00801511	59.5399	50.7792	68.3006	0.00139139	1020.43	621.535	1419.33	0.997887	0.0035729	5.02782	3.82665	6.22899	0.00634404	51.4759	45.2431	57.7086	0.00215558	1069.12	853.815	1284.42	0.996889		Mean	6.3865	58.474
Extracavity ESA 9	2024-11-21	3	8	8	150	802	0.00907859	6.57115	5.92968	7.21262	0.0102094	52.4762	48.0051	56.9474	0.00228603	1101.55	890.361	1312.74	0.999042	0.0118134	7.61154	6.99283	8.23025	0.0119393	51.5591	47.3006	55.8176	0.00191502	1034.01	793.3	1274.71	0.999348	0.00850559	5.56206	4.98059	6.14354	0.00969868	51.7463	47.4584	56.0342	0.00288987	1296.54	1092.38	1500.71	0.998793		SD	1.74442	8.21735
Extracavity ESA 10	2024-11-21	3	8	8	150	802	0.00901263	5.99938	5.19288	6.80587	0.0103077	49.8667	44.3003	55.4332	0.0023397	1072.86	804.183	1341.53	0.998184	0.0111941	6.95748	6.23039	7.68457	0.0123273	47.9894	43.4661	52.5126	0.00200519	1016.72	750.667	1282.77	0.999025	0.00846978	5.21893	4.51016	5.92771	0.00955389	50.8985	45.4364	56.3606	0.00294627	1201.57	964.739	1438.41	0.997907
Extracavity ESA 11	2024-11-21	3	8	8	90	802	0.00605473	7.07375	5.99253	8.15496	0.00741985	53.0879	46.3481	59.8276	0.00200916	1056.91	810.646	1303.17	0.998119	0.00834868	8.4178	7.45825	9.37734	0.00854889	57.3199	50.4444	64.1955	0.0014771	1021.53	696.83	1346.23	0.99875	0.00528703	5.79071	4.8663	6.71511	0.00682552	52.9159	46.7726	59.0591	0.00238753	1148.99	941.033	1356.94	0.997794
Extracavity ESA 12	2024-11-21	4	8	8	90	619.5	0.00619384	6.83155	6.06073	7.60236	0.00732025	57.5087	51.8608	63.1566	0.0017225	1022.42	802.183	1242.65	0.998758	0.00800834	7.5647	6.9533	8.1761	0.00896757	55.6926	51.4855	59.8997	0.00157056	1020.25	809.779	1230.72	0.999383	0.0054813	5.60605	4.88958	6.32252	0.00698823	55.3573	50.0842	60.6304	0.00223038	1074.52	894.822	1254.22	0.998457		Off-Res	𝛕1 (ps)	𝛕2 (ps)
Extracavity ESA 13	2024-11-21	4	8	8	120	619.5	0.00716498	6.627	5.86159	7.39241	0.00868976	55.4918	50.151	60.8326	0.00173966	1024.6	771.823	1277.38	0.998727	0.00915931	7.79185	7.08792	8.49578	0.0104026	53.2232	48.8152	57.6313	0.00165412	1025.25	781.979	1268.53	0.999303	0.00644076	5.95801	5.14086	6.77516	0.00802065	53.3471	47.7411	58.9532	0.00249464	1116.57	913.98	1319.16	0.998273		Mean	6.58228	69.215
Extracavity ESA 14	2024-11-21	4	8	8	150	619.5	0.00771699	6.72843	6.07955	7.37731	0.00926701	54.958	50.5156	59.4005	0.00204068	1054.97	858.075	1251.86	0.99913	0.0100666	7.51263	6.94379	8.08147	0.0111401	52.6512	48.9558	56.3466	0.00199164	1048.97	857.987	1239.95	0.99948	0.00778845	5.6878	5.00023	6.37537	0.00876208	57.7067	51.8599	63.5534	0.00266185	1212.51	976.211	1448.81	0.99823		SD	1.64375	12.368
Extracavity ESA 15	2024-11-21	5	8	8	150	878.2	0.00942663	6.51479	5.87108	7.15849	0.00976607	50.3486	45.7508	54.9464	0.00243671	1195.55	976.177	1414.92	0.998944	0.0118385	7.57841	6.94588	8.21094	0.0114885	50.8697	46.3902	55.3493	0.00208469	1029.22	805.235	1253.2	0.999293	0.00912458	6.3015	5.67198	6.93102	0.00887073	55.7068	50.3013	61.1124	0.00288258	1409.3	1169.34	1649.26	0.998662
Extracavity ESA 16	2024-11-21	5	8	8	120	878.2	0.00814465	7.03146	6.29989	7.76304	0.00853116	52.3116	47.1311	57.492	0.00229094	1113.97	914.66	1313.29	0.998913	0.0108403	8.34436	7.68997	8.99875	0.00974449	56.8875	51.5609	62.2141	0.00180103	1023.4	785.938	1260.86	0.999305	0.00764382	6.43697	5.68631	7.18763	0.00794588	54.5095	48.6354	60.3835	0.00264132	1269.35	1047.42	1491.29	0.998436
Extracavity ESA 17	2024-11-21	5	8	8	120	878.2	0.00760034	6.6356	5.97966	7.29154	0.00839365	51.8878	47.3324	56.4432	0.00226006	1107.97	928.052	1287.88	0.999039	0.00992983	7.98436	7.35897	8.60975	0.00970226	56.4305	51.6297	61.2314	0.00176031	1025.79	800.718	1250.87	0.999342	0.0066436	6.24682	5.54108	6.95256	0.00759344	55.2593	50.0237	60.4949	0.00261298	1238.77	1051.66	1425.89	0.998676
Extracavity ESA 18	2024-11-21	6	8	8	120	890.79	0.00865615	6.66126	5.94728	7.37524	0.008309	50.7892	45.1918	56.3865	0.00195471	1050.76	811.96	1289.55	0.998666	0.011226	7.43351	6.86205	8.00496	0.00983508	47.7697	43.5521	51.9873	0.00191311	1031.15	828.738	1233.56	0.999363	0.0088995	5.90159	5.33164	6.47154	0.00837651	53.3434	48.238	58.4488	0.00257857	1251.86	1036.09	1467.62	0.998688
Extracavity ESA 19	2024-11-21	6	8	8	120	890.79	0.00872526	6.55558	5.79156	7.3196	0.00876105	51.1877	45.3493	57.0262	0.0020726	1059.48	807.771	1311.18	0.998471	0.011291	7.39423	6.75934	8.02912	0.0103533	48.0627	43.557	52.5684	0.00198602	1060.47	833.447	1287.49	0.999232	0.00892781	5.80029	5.22747	6.37311	0.00858848	53.0388	48.0033	58.0744	0.00257299	1265.26	1041.17	1489.35	0.998648
Extracavity ESA 20	2024-11-21	6	8	8	90	890.79	0.00685017	5.82462	4.65456	6.99467	0.00793299	50.1083	41.9	58.3166	0.00195476	1056.81	693.367	1420.26	0.995975	0.00861872	6.42213	5.23186	7.6124	0.00966372	46.5445	39.1137	53.9753	0.0017694	1017.51	606.495	1428.52	0.996885	0.00663672	5.01626	4.05422	5.9783	0.0074182	50.873	43.1202	58.6258	0.00245001	1125.75	830.727	1420.77	0.995775
Extracavity ESA 21	2024-12-05	7	9	8	150	829.61	0.0106188	6.11061	5.46861	6.75262	0.0131177	63.1792	57.7466	68.6117	0.00282868	1081.61	832.311	1330.9	0.998755	0.0130667	6.92826	6.28563	7.5709	0.0171624	60.8286	56.3476	65.3096	0.00247822	1047.74	763.653	1331.82	0.999195	0.0109358	5.61813	5.00026	6.23601	0.012931	61.195	55.8955	66.4946	0.00381733	1395.44	1137.44	1653.44	0.998519
Extracavity ESA 22	2024-12-05	7	9	8	120	829.61	0.00847085	6.53807	5.82229	7.25385	0.0110111	62.9602	57.473	68.4473	0.0028646	1059.8	861.774	1257.82	0.998853	0.0108614	7.67009	6.90598	8.4342	0.0140889	63.8658	58.5306	69.201	0.00248739	1033.86	780.523	1287.19	0.999123	0.00803058	5.64315	5.00605	6.28026	0.0107998	59.9534	55.2175	64.6893	0.00373099	1276.88	1099.91	1453.85	0.998794
Extracavity ESA 23	2024-12-05	7	9	8	90	829.61	0.00712664	7.30489	6.28529	8.32449	0.00908552	76.2158	66.6582	85.7734	0.00246769	1037.64	759.788	1315.5	0.997933	0.00925424	8.71492	7.6734	9.75643	0.0115003	74.9986	66.4323	83.565	0.00214503	1010.94	684.167	1337.71	0.998632	0.00645785	5.4316	4.697	6.1662	0.00910771	64.009	58.1958	69.8223	0.00341784	1261.04	1067.92	1454.16	0.998308
Extracavity ESA 24	2024-12-05	8	9	8	90	776.19	0.00670143	6.51354	5.50953	7.51756	0.0103292	60.8198	54.5912	67.0485	0.00259652	1055.96	820.087	1291.83	0.998289	0.00981002	8.37891	7.48007	9.27775	0.0128512	64.5547	58.6804	70.4291	0.00239286	1034.32	783.103	1285.54	0.999087	0.00632019	6.07898	5.08672	7.07124	0.0103164	59.3015	53.5822	65.0209	0.0033284	1254.93	1037.28	1472.57	0.998222
Extracavity ESA 25	2024-12-05	8	9	8	120	776.19	0.0089331	10.2582	8.88514	11.6312	0.0114204	64.8071	57.0472	72.5669	0.00245418	1051.75	793.476	1310.03	0.998894	0.0129546	10.9894	9.99161	11.9872	0.0140617	65.6324	59.2787	71.9861	0.00238044	1049.9	795.655	1304.14	0.999411	0.00875261	7.94408	6.98879	8.89937	0.011997	58.9133	53.5648	64.2618	0.00335524	1250.03	1046.17	1453.9	0.99899
Extracavity ESA 26	2024-12-05	8	9	8	150	776.19	0.00819625	7.89861	6.53825	9.25897	0.0134291	59.3725	52.7412	66.0038	0.0026674	1078.64	780.892	1376.39	0.998344	0.0122288	10.6424	9.28947	11.9953	0.0159327	66.3646	58.861	73.8683	0.00221076	1045.12	673.379	1416.86	0.999008	0.0078288	6.20128	5.10985	7.29271	0.0133175	58.3933	52.6522	64.1345	0.00372962	1402.56	1112.39	1692.72	0.998033
%/mean							40.147	6.87633	5.96533	7.78733	48.1079	56.4949	50.283	62.7068	11.7451	1067.76	822.229	1313.28	0.998367	44.2947	8.12394	7.29663	8.95126	47.4483	57.2303	51.4792	62.9813	8.257	1029.57	753.844	1305.3	0.99899	38.2392	5.88679	5.096	6.67759	46.6092	55.8936	50.2181	61.569	15.1516	1227.08	1009.01	1445.16	0.998217
sd							3.06923	1.05446			2.67304	5.86358			1.10341	35.1821				3.24182	1.31283			3.05067	6.75651			0.580333	13.7214				4.10988	0.758246			3.16077	3.85502			1.40042	97.5471
							Probe Window: 2.20 - 2.32 eV													Probe Window: 2.35 - 2.42 eV													Probe Window: 2.55 - 2.75 eV
On-res Cavity	Data Date	Cavity #	Solution #	# Scans	Pump Power (nJ/pulse)	Film Thickness (nm)	Amp 𝛕 decay1 (arb)	𝛕 decay1 (ps)	𝛕 decay1 LL (ps)	𝛕 decay1 UL (ps)	Amp 𝛕 decay2 (arb)	𝛕 decay2 (ps)	𝛕 decay2 LL (ps)	𝛕 decay2 UL (ps)	Amp 𝛕 decay3 (arb)	𝛕 decay3 (ps)	𝛕 decay3 LL (ps)	𝛕 decay3 UL (ps)	R^2	Amp 𝛕 decay1 (arb)	𝛕 decay1 (ps)	𝛕 decay1 LL (ps)	𝛕 decay1 UL (ps)	Amp 𝛕 decay2 (arb)	𝛕 decay2 (ps)	𝛕 decay2 LL (ps)	𝛕 decay2 UL (ps)	Amp 𝛕 decay3 (arb)	𝛕 decay3 (ps)	𝛕 decay3 LL (ps)	𝛕 decay3 UL (ps)	R^2	Amp 𝛕 decay1 (arb)	𝛕 decay1 (ps)	𝛕 decay1 LL (ps)	𝛕 decay1 UL (ps)	Amp 𝛕 decay2 (arb)	𝛕 decay2 (ps)	𝛕 decay2 LL (ps)	𝛕 decay2 UL (ps)	Amp 𝛕 decay3 (arb)	𝛕 decay3 (ps)	𝛕 decay3 LL (ps)	𝛕 decay3 UL (ps)	R^2
Resonant cavity ESA 1	2024-10-15	1	4	3	150	809.18	0.00654385	7.62886	6.00529	9.25242	0.00678886	63.7302	49.4483	78.012	0.00165848	1005.04	528.714	1481.37	0.99489	0.00901005	7.98957	6.81186	9.16728	0.00980279	67.7927	57.451	78.1343	0.00155964	1005.71	501.993	1509.43	0.997507	0.00737269	6.57243	5.76348	7.38138	0.0089417	59.9123	53.7082	66.1165	0.00298012	1065.79	886.201	1245.37	0.998541
Resonant cavity ESA 2	2024-10-16	1	4	6	150	809.18	0.00597898	7.74793	6.50316	8.99269	0.0067778	62.9263	53.2104	72.6423	0.0017456	1014.99	705.023	1324.95	0.997474	0.00869918	8.0295	6.86605	9.19295	0.0096734	61.3352	52.6244	70.0459	0.00165357	1012.12	598.643	1425.61	0.997916	0.00742903	6.42617	5.69612	7.15621	0.00918706	59.9239	54.5368	65.311	0.0028409	1294.43	1078.74	1510.13	0.998704
Resonant cavity ESA 3	2024-10-16	1	4	3	150	809.18	0.00524784	5.8365	4.57394	7.09905	0.00745048	52.1146	44.5203	59.7089	0.0019484	1037.4	732.316	1342.48	0.996491	0.00800261	7.00999	5.70328	8.31669	0.0104093	54.3836	46.4026	62.3646	0.00183675	1008.63	597.111	1420.15	0.997203	0.0071467	5.62326	5.03194	6.21458	0.00952305	58.084	53.7626	62.4054	0.00287834	1198.05	1024.78	1371.32	0.998948
Resonant cavity ESA 4	2024-10-28	1	4	5	120	809.18	0.00375273	6.86061	5.02023	8.70098	0.00766467	61.2602	52.8164	69.704	0.00169148	1016.18	677.45	1354.9	0.996776	0.00649746	10.393	8.10882	12.6772	0.0098318	65.6805	54.6245	76.7364	0.00153037	1013.64	532.595	1494.68	0.997584	0.00441981	5.06715	3.88222	6.25207	0.00953871	56.8455	51.1799	62.5112	0.00279187	1089.51	868.712	1310.31	0.997584
Resonant cavity ESA 5	2024-10-28	1	4	3	120	809.18	0.00629302	5.54758	4.34051	6.75466	0.00761464	65.3699	53.55	77.1898	0.00170399	1010.76	517.169	1504.34	0.994164	0.00893242	7.21223	5.73617	8.6883	0.010606	66.3284	53.8421	78.8148	0.00165216	1005.99	345.804	1666.18	0.995359	0.00754357	4.85057	4.14062	5.56053	0.00977206	60.7711	54.5308	67.0115	0.00286605	1158.45	901.803	1415.09	0.997626
Resonant cavity ESA 6	2024-10-28	1	4	7	90	809.18	0.00568669	6.57854	5.68395	7.47313	0.00705475	63.8204	56.473	71.1678	0.00167211	1017.58	742.513	1292.65	0.998086	0.00850795	8.43268	7.51303	9.35232	0.00933983	65.6498	58.3241	72.9754	0.00158924	1014.8	682.758	1346.84	0.998773	0.00661381	5.70626	5.12103	6.2915	0.00889546	61.4713	56.93	66.0125	0.00282762	1151.32	992.125	1310.51	0.998991
Resonant cavity ESA 7	2024-10-28	1	4	5	90	809.18	0.00310954	7.41787	5.07752	9.75823	0.00628111	72.3771	59.5903	85.1638	0.00134325	1019.2	546.905	1491.5	0.994998	0.00531794	10.5529	7.7773	13.3285	0.00819326	76.3755	60.3569	92.394	0.00116118	1014.48	294.934	1734.02	0.996005	0.00318522	4.74649	3.72432	5.76867	0.00784204	60.3619	55.5459	65.1778	0.00239553	1081.89	904.737	1259.04	0.99829
Resonant cavity ESA 8	2024-12-19	2	8	2	150	978.54	0.0086136	6.54928	4.47368	8.62488	0.00686856	50.4089	30.5779	70.2399	0.00161282	1001.79	190.039	1813.54	0.98567	0.0160077	6.49601	5.61886	7.37316	0.00895161	43.0421	33.7025	52.3817	0.00247299	1616.59	990.299	2242.88	0.996556	0.0122197	5.75318	4.63158	6.87477	0.00841413	48.1542	35.4964	60.812	0.00348272	1086.56	734.523	1438.59	0.993228
Resonant cavity ESA 9	2024-12-19	2	8	3	120	978.54	0.0114001	3.00211	2.53697	3.46726	0.0073391	49.3964	40.9969	57.7959	0.00123964	1007.95	333.523	1682.38	0.992438	0.0150439	5.675	5.1175	6.23249	0.00845692	45.4481	38.6992	52.1969	0.00197757	1982.05	1211.33	2752.77	0.997625	0.0118208	4.16946	3.70737	4.63154	0.00883846	50.4164	44.5844	56.2483	0.00227559	1560.28	1086.07	2034.49	0.997033
Resonant cavity ESA 10	2024-12-19	2	8	3	90	978.54	0.00938795	3.41265	2.88176	3.94353	0.00621805	53.1184	43.5092	62.7276	0.00101797	1005.75	275.197	1736.3	0.992588	0.0121294	6.02273	5.30754	6.73792	0.00719475	44.9374	36.6611	53.2137	0.00185118	1165.54	763.952	1567.13	0.997158	0.010477	4.2845	3.80551	4.76349	0.00722733	52.7833	45.7057	59.8608	0.0021171	1212.62	863.185	1562.05	0.996729
%/mean							42.1989	6.05819	4.7097	7.40668	47.1913	59.4522	48.4693	70.4352	10.6098	1013.66	524.885	1502.44	0.994357	46.0417	7.78136	6.45604	9.10668	45.6624	59.0973	49.2688	68.9258	8.29585	1183.95	651.942	1715.97	0.997168	39.1583	5.31995	4.55042	6.08947	46.4467	56.8724	50.5981	63.1467	14.3951	1189.89	934.088	1445.69	0.997567
sd							10.031	1.66584			7.69351	7.68585			2.58987	10.1997				8.87678	1.67106			8.9726	11.4722			0.526767	339.038				9.97754	0.832012			7.9121	4.74875			2.43189	148.697
							Probe Window: 2.20 - 2.32 eV													Probe Window: 2.35 - 2.42 eV													Probe Window: 2.55 - 2.75 eV
Detuned Cavity	Data Date	Cavity #	Solution #	# Scans	Pump Power (nJ/pulse)	Film Thickness (nm)	Amp 𝛕 decay1 (arb)	𝛕 decay1 (ps)	𝛕 decay1 LL (ps)	𝛕 decay1 UL (ps)	Amp 𝛕 decay2 (arb)	𝛕 decay2 (ps)	𝛕 decay2 LL (ps)	𝛕 decay2 UL (ps)	Amp 𝛕 decay3 (arb)	𝛕 decay3 (ps)	𝛕 decay3 LL (ps)	𝛕 decay3 UL (ps)	R^2	Amp 𝛕 decay1 (arb)	𝛕 decay1 (ps)	𝛕 decay1 LL (ps)	𝛕 decay1 UL (ps)	Amp 𝛕 decay2 (arb)	𝛕 decay2 (ps)	𝛕 decay2 LL (ps)	𝛕 decay2 UL (ps)	Amp 𝛕 decay3 (arb)	𝛕 decay3 (ps)	𝛕 decay3 LL (ps)	𝛕 decay3 UL (ps)	R^2	Amp 𝛕 decay1 (arb)	𝛕 decay1 (ps)	𝛕 decay1 LL (ps)	𝛕 decay1 UL (ps)	Amp 𝛕 decay2 (arb)	𝛕 decay2 (ps)	𝛕 decay2 LL (ps)	𝛕 decay2 UL (ps)	Amp 𝛕 decay3 (arb)	𝛕 decay3 (ps)	𝛕 decay3 LL (ps)	𝛕 decay3 UL (ps)	R^2
Off-resonance cavity ESA 1	2024-10-29	3	7	4	120	816.1	0.00713706	4.02067	3.18503	4.85632	0.0110946	59.6479	52.8051	66.4906	0.00220098	1015.57	631.536	1399.61	0.996239	0.00790418	6.09452	5.00373	7.18532	0.0113905	58.7999	51.5147	66.0852	0.00235301	1042.15	695.762	1388.54	0.997326	0.00728272	4.69507	4.14035	5.24979	0.00972263	58.7678	54.1931	63.3425	0.00318576	1226.81	1040.18	1413.45	0.998562
Off-resonance cavity ESA 2	2024-10-29	3	7	4	150	816.1	0.0107265	5.3093	4.55179	6.06681	0.0111086	70.5651	60.6557	80.4744	0.00214104	1000.8	539.189	1462.42	0.996556	0.0107476	6.10989	5.43765	6.78214	0.0118868	60.4331	54.3767	66.4894	0.00264079	1035.34	773.326	1297.34	0.998488	0.00966197	4.77048	4.31478	5.22619	0.0108002	58.0304	53.6632	62.3976	0.00348848	1242.35	1058.56	1426.14	0.998776
Off-resonance cavity ESA 3	2024-10-29	3	7	3	150	816.1	0.009151	6.54467	5.6412	7.44815	0.0104048	74.7338	64.6269	84.8407	0.00224204	1002.16	625.502	1378.81	0.997412	0.00951091	6.9291	5.98835	7.86985	0.0112152	61.1313	53.7795	68.4831	0.00257735	1048.33	755.93	1340.73	0.998091	0.00885399	5.52121	4.91239	6.13003	0.0102403	58.9838	53.7282	64.2393	0.00352146	1241	1047.34	1434.67	0.998561
Off-resonance cavity ESA 4	2024-10-29	3	7	3	90	816.1	0.00596354	6.2692	5.07984	7.45856	0.0081252	76.4976	64.6772	88.3179	0.0018339	1005.77	582.269	1429.27	0.99612	0.00652788	6.69063	5.46403	7.91722	0.00866789	65.0766	55.5517	74.6015	0.00199232	1024.54	660.292	1388.78	0.996806	0.00595612	5.34683	4.80246	5.89119	0.00788449	62.5986	58.0866	67.1106	0.00260843	1250.82	1079.38	1422.26	0.998924
Off-resonance cavity ESA 5	2024-10-30	4	7	2	90	945.94	0.00616738	6.47215	4.92699	8.01731	0.0085372	55.3496	45.8051	64.894	0.00243144	1042.29	714.116	1370.46	0.995692	0.00852058	8.81233	6.95956	10.6651	0.0094455	60.6486	47.9466	73.3507	0.0021158	1016.6	576.981	1456.21	0.996247	0.00605984	5.42031	4.44517	6.39544	0.00853935	56.5197	49.8053	63.2341	0.00302851	1156.89	930.578	1383.2	0.997292
Off-resonance cavity ESA 6	2024-10-30	4	7	2	150	945.94	0.00956988	5.11988	4.29105	5.9487	0.0114111	53.3783	46.708	60.0486	0.00317445	1029.11	766.599	1291.63	0.997146	0.0112411	6.15119	5.09728	7.20509	0.0139096	50.5651	43.814	57.3162	0.00303138	1046.72	722.954	1370.48	0.997387	0.00958511	4.90942	4.1577	5.66114	0.011502	57.9131	51.4671	64.359	0.00367613	1409.82	1089.79	1729.84	0.997155
Off-resonance cavity ESA 7	2024-10-30	4	7	2	120	945.94	0.00466167	6.66185	4.38112	8.94259	0.00978084	54.198	45.3098	63.0863	0.00237192	1031.09	679.12	1383.06	0.995524	0.00626012	8.16625	5.63092	10.7016	0.011286	53.413	43.7378	63.0881	0.00222085	1027.28	607.73	1446.82	0.996148	0.00533372	6.58429	5.40877	7.7598	0.00914951	62.4114	55.8224	69.0005	0.00284436	1167.29	943.715	1390.87	0.998064
Off-resonance cavity ESA 8	2024-10-30	4	7	2	90	945.94	0.00624977	9.12717	7.07059	11.1838	0.00576976	91.4194	62.0481	120.791	0.00174149	1000.98	395.761	1606.2	0.992357	0.00776919	9.75336	7.55437	11.9523	0.00690839	85.8659	57.8321	113.9	0.001493	1000.73	193.796	1807.67	0.992699	0.00551898	6.46961	5.28484	7.65438	0.00635145	68.4927	56.7993	80.186	0.00255196	1007.03	759.11	1254.94	0.996249
Off-resonance cavity ESA 9	2024-11-14	5	8	8	120	931.43	0.00255749	4.30228	2.5791	6.02547	0.00560733	61.9814	52.0725	71.8903	0.0023862	1117.89	840.346	1395.43	0.993108	0.00278417	7.54199	5.29811	9.78586	0.0055669	75.675	62.649	88.701	0.00177114	1015.18	703.053	1327.31	0.995733	0.00206834	3.61594	2.39228	4.8396	0.0044365	64.4396	55.9931	72.8861	0.00191333	1025.6	808.615	1242.59	0.994996
Off-resonance cavity ESA 10	2024-11-14	5	8	8	90	931.43	0.00320248	5.91038	4.64316	7.1776	0.00669187	67.6413	60.6305	74.6521	0.00260045	1144.05	957.351	1330.75	0.99785	0.0037875	7.96027	6.84172	9.07881	0.00664367	79.9218	72.2501	87.5935	0.00195595	1014.62	826.432	1202.81	0.998783	0.00295932	6.65219	5.33519	7.96918	0.0052148	79.5476	69.4935	89.6017	0.00216192	1088.74	883.446	1294.04	0.997476
Off-resonance cavity ESA 11	2024-11-14	5	8	8	120	931.43	0.00413293	5.39386	4.29089	6.49683	0.00814773	70.3732	63.387	77.3594	0.00283115	1381.82	1114.01	1649.62	0.997523	0.00480345	7.97068	6.80025	9.14111	0.00792941	81.9009	73.0804	90.7214	0.00220424	1018.46	791.514	1245.4	0.998485	0.00402722	5.38849	4.53533	6.24165	0.00640473	71.0813	63.9652	78.1973	0.0027011	1093.19	926.867	1259.52	0.998056
Off-resonance cavity ESA 12	2024-11-14	5	8	8	150	931.43	0.00448656	5.72637	4.69362	6.75913	0.00858696	66.9024	60.9688	72.836	0.00279213	1604.7	1304.62	1904.77	0.998014	0.00499984	7.99691	6.85673	9.13709	0.00838071	74.7078	67.3285	82.087	0.00235628	1030.66	831.148	1230.16	0.998715	0.00466913	6.53902	5.60279	7.47525	0.00648452	74.2872	65.8546	82.7198	0.00289472	1038.43	879.822	1197.03	0.998195
Off-resonance cavity ESA 13	2024-11-14	6	8	3	150	813.84	0.00523083	7.06727	5.09864	9.0359	0.00840842	80.2211	66.3183	94.1239	0.00252439	3044.49	1344.96	4744.02	0.992932	0.00679521	11.1845	9.56769	12.8012	0.00820127	103.519	85.5575	121.48	0.00170505	1002.22	542.986	1461.45	0.997887	0.00460922	7.71734	6.16351	9.27116	0.00699712	84.8038	71.6488	97.9588	0.0023878	1225.83	883.844	1567.81	0.996584
Off-resonance cavity ESA 14	2024-11-14	6	8	3	120	813.84	0.00411082	8.4924	6.10865	10.8761	0.00629504	91.4039	72.8958	109.912	0.00186171	2788.59	1080.83	4496.35	0.992573	0.004857	9.64354	7.83538	11.4517	0.00716985	88.346	73.7571	102.935	0.00147625	1012.05	569.452	1454.66	0.997262	0.00417347	5.40292	4.22488	6.58097	0.00654251	74.8344	63.9927	85.6761	0.00227632	1028.88	752.198	1305.56	0.995968
%/mean							34.23	6.17268	4.75298	7.59238	51.0448	69.5938	58.4935	80.6941	14.7252	1372.09	826.873	1917.31	0.995646	37.0376	7.92894	6.45256	9.40531	50.8276	71.4288	60.2268	82.6308	12.1349	1023.92	660.811	1387.03	0.997147	34.0045	5.64522	4.69432	6.59613	48.3307	66.6222	58.8938	74.3507	17.6648	1157.33	934.532	1380.14	0.99749
sd							7.02479	1.42086			4.14242	12.4388			4.03182	678.836				5.75983	1.52487			3.83295	15.2866			2.50829	15.2697				4.47956	1.04789			2.73673	9.01989			2.5455	116.268
Bleach
3.10 eV (400 nm) pump
							Probe Window: 1.79 -1.88 eV
Extracavity	Data Date	Film #	Solution #	# Scans	Pump Power (nJ/pulse)	Film Thickness (nm)	Amp 𝛕 decay1 (arb)	𝛕 decay1 (ps)	𝛕 decay1 LL (ps)	𝛕 decay1 UL (ps)	Amp 𝛕 decay2 (arb)	𝛕 decay2 (ps)	𝛕 decay2 LL (ps)	𝛕 decay2 UL (ps)	Amp 𝛕 decay3 (arb)	𝛕 decay3 (ps)	𝛕 decay3 LL (ps)	𝛕 decay3 UL (ps)	R^2
Extracavity Qy bleach 1	2024-11-13	3	8	8	90	802	-0.00800813	6.6256	6.14502	7.10618	-0.00961968	48.3309	45.4549	51.2069	-0.00103794	996.232	740.157	1252.31	0.99954
Extracavity Qy bleach 2	2024-11-13	3	8	8	90	802	-0.00759822	6.71693	6.07032	7.36354	-0.00967183	48.6238	45.0116	52.236	-0.00100473	1076.08	704.356	1447.81	0.999253
Extracavity Qy bleach 3	2024-11-13	3	8	8	120	802	-0.00977686	6.65232	6.13726	7.16738	-0.0111988	46.1218	43.0841	49.1595	-0.00122214	1047.05	753.646	1340.45	0.999473
Extracavity Qy bleach 4	2024-11-13	3	8	8	150	802	-0.0114723	6.56615	6.0995	7.0328	-0.01275	44.0506	41.3155	46.7857	-0.00153473	996.732	766.79	1226.67	0.999564
Extracavity Qy bleach 5	2024-11-13	4	8	8	150	619.5	-0.0104004	6.28936	5.7497	6.82902	-0.0125363	46.9569	43.7156	50.1981	-0.00157795	1003.06	737.697	1268.42	0.999353
Extracavity Qy bleach 6	2024-11-13	4	8	8	120	619.5	-0.00869753	7.0628	6.4388	7.6868	-0.0122303	46.8025	43.8361	49.7688	-0.00150996	958.421	739.335	1177.51	0.999521
Extracavity Qy bleach 7	2024-11-13	4	8	8	120	619.5	-0.00905748	5.85913	5.45305	6.26521	-0.0109362	53.9728	50.9221	57.0234	-0.00144095	973.228	745.545	1200.91	0.999479
Extracavity Qy bleach 8	2024-11-13	4	8	8	90	619.5	-0.00666393	5.64201	4.9209	6.36312	-0.00879901	53.6027	48.8	58.4054	-0.000921578	1260.12	625.725	1894.51	0.998336
Extracavity Qy bleach 9	2024-11-21	3	8	8	150	802	-0.0108058	5.72149	5.22094	6.22203	-0.0134412	40.6582	38.043	43.2734	-0.00147245	1019.32	744.291	1294.34	0.999398
Extracavity Qy bleach 10	2024-11-21	3	8	8	150	802	-0.0105902	5.40943	4.92928	5.88958	-0.0134763	40.3911	37.9177	42.8645	-0.00141137	1165.06	832.497	1497.62	0.999359
Extracavity Qy bleach 11	2024-11-21	3	8	8	90	802	-0.00745651	6.37776	5.93173	6.8238	-0.00933465	45.0652	42.568	47.5624	-0.00101708	875.875	673.33	1078.42	0.999621
Extracavity Qy bleach 12	2024-11-21	4	8	8	90	619.5	-0.00818841	5.95495	5.46811	6.4418	-0.00938697	49.9071	46.6058	53.2084	-0.000982322	1215.71	811.751	1619.66	0.999257
Extracavity Qy bleach 13	2024-11-21	4	8	8	120	619.5	-0.00878521	6.32491	5.82978	6.82004	-0.0111052	46.2031	43.4935	48.9128	-0.00120999	1101.02	821.642	1380.4	0.999498
Extracavity Qy bleach 14	2024-11-21	4	8	8	150	619.5	-0.00989884	5.93924	5.54603	6.33246	-0.0124066	45.1999	43.0228	47.377	-0.00146437	1207.52	965.334	1449.71	0.999621
Extracavity Qy bleach 15	2024-11-21	5	8	8	150	878.2	-0.011116	5.64236	5.23198	6.05274	-0.0124017	43.5535	40.9753	46.1316	-0.00159024	1073.26	835.25	1311.27	0.999467
Extracavity Qy bleach 16	2024-11-21	5	8	8	120	878.2	-0.00986112	6.30444	5.83771	6.77116	-0.010389	48.2079	44.9831	51.4327	-0.00130089	1111.01	821.526	1400.49	0.999396
Extracavity Qy bleach 17	2024-11-21	5	8	8	120	878.2	-0.00972026	6.1248	5.65354	6.59606	-0.010082	50.0097	46.515	53.5043	-0.00120395	1170	818.269	1521.73	0.999266
Extracavity Qy bleach 18	2024-11-21	6	8	8	120	890.79	-0.0108282	6.41075	5.86327	6.95823	-0.00994358	45.039	41.1982	48.8798	-0.00100861	1451.05	824.276	2077.82	0.999104
Extracavity Qy bleach 19	2024-11-21	6	8	8	120	890.79	-0.010737	6.28087	5.79877	6.76296	-0.0103554	43.8975	40.6699	47.1251	-0.00111698	1259.25	842.324	1676.18	0.999336
Extracavity Qy bleach 20	2024-11-21	6	8	8	90	890.79	-0.0081493	5.77883	4.84311	6.71456	-0.00928013	43.4674	37.8168	49.1181	-0.00093039	1116.71	406.837	1826.59	0.997457
Extracavity Qy bleach 21	2024-12-05	7	9	8	150	829.61	-0.0112703	7.05259	6.49108	7.61409	-0.0169468	56.7651	53.532	59.9982	-0.00255123	880.646	712.161	1049.13	0.999565
Extracavity Qy bleach 22	2024-12-05	7	9	8	120	829.61	-0.00954425	7.1582	6.60929	7.70711	-0.0144908	58.8966	55.6414	62.1518	-0.00225652	870.903	712.359	1029.45	0.999594
Extracavity Qy bleach 23	2024-12-05	7	9	8	90	829.61	-0.0076031	7.4837	6.78125	8.18615	-0.0123348	63.4302	59.2888	67.5715	-0.0018922	882.166	685.138	1079.19	0.999428
Extracavity Qy bleach 24	2024-12-05	8	9	8	90	776.19	-0.00772516	7.5779	6.81149	8.3443	-0.0129738	60.6872	56.6195	64.755	-0.00209378	889.195	701.481	1076.91	0.999409
Extracavity Qy bleach 25	2024-12-05	8	9	8	120	776.19	-0.00949482	9.22184	8.41052	10.0332	-0.0150745	59.6683	55.8665	63.4702	-0.00237087	878.938	719.389	1038.49	0.999624
Extracavity Qy bleach 26	2024-12-05	8	9	8	150	776.19	-0.00975205	7.11576	6.23641	7.9951	-0.0180725	53.2781	49.5339	57.0222	-0.00276827	901.933	701.696	1102.17	0.999299
%/mean							41.4446	6.51131	5.94265	7.07998	52.1089	49.338	46.0166	52.6593	6.44643	1053.1	747.8	1358.39	0.999316
sd							4.43024	0.804833			3.2351	6.34478			1.38654	149.651
Stimulated Emission
3.10 eV (400 nm) pump
							Probe Window: 1.67 eV - 1.72 eV
Extracavity	Data Date	Film #	Solution #	# Scans	Pump Power (nJ/pulse)	Film Thickness (nm)	Amp 𝛕 rise (arb)	𝛕 rise (ps)	𝛕 rise LL (ps)	𝛕 rise UL (ps)	Amp 𝛕 decay1 (arb)	𝛕 decay1 (ps)	𝛕 decay1 LL (ps)	𝛕 decay1 UL (ps)	Amp 𝛕 decay2 (arb)	𝛕 decay2 (ps)	𝛕 decay2 LL (ps)	𝛕 decay2 UL (ps)	R^2
Extracavity stimulated emission 1	2025-07-01	5	8	8	150	878.2	-0.00222924	7.32011	6.52042	8.11981	0.00463607	276.211	233.115	319.307	0.00272237	1476.18	1049.5	1902.85	0.998072
Extracavity stimulated emission 2	2025-07-01	5	8	8	150	878.2	-0.00234463	7.52582	6.57238	8.47926	0.00456979	258.713	210.927	306.498	0.00271108	1362.57	929.206	1795.92	0.997196
Extracavity stimulated emission 3	2025-07-01	5	8	8	150	878.2	-0.00247951	7.59411	6.85669	8.33153	0.00470062	245.459	211.838	279.08	0.00273001	1342.74	1027.71	1657.76	0.998278
Extracavity stimulated emission 4	2025-07-01	6	8	8	150	890.79	-0.00222331	8.34582	7.43601	9.25563	0.00420096	214.565	184.511	244.619	0.00272584	1211.92	977.28	1446.56	0.998135
Extracavity stimulated emission 5	2025-07-01	6	8	8	150	890.79	-0.0023461	8.21291	7.38636	9.03946	0.00421094	220.698	189.805	251.591	0.00277329	1218.32	982.523	1454.11	0.998212
Extracavity stimulated emission 6	2025-07-01	6	8	8	150	890.79	-0.0024533	8.54862	7.78362	9.31363	0.00427935	209.766	184.171	235.36	0.00277264	1208.32	1007	1409.64	0.998516
mean							24.6471	7.92457	7.09258	8.75655	46.5545	237.569	202.395	272.743	28.7985	1303.34	995.537	1611.14	0.998068
sd							0.882344	0.506678			1.38924	26.7931			2.91945	109.13
[truncated: 9 more columns]

## Sheet: Pump-Probe 1.85 eV Excitation
ESA
1.85 eV (669 nm) pump																																															Final 1.85 eV excitation time constants
							Probe Window: 2.20 - 2.32 eV													Probe Window: 2.35 - 2.42 eV													Probe Window: 2.55 - 2.75 eV
Extracavity	Data Date	Film #	Solution #	# Scans	Pump Power (nJ/pulse)	Film Thickness (nm)	Amp 𝛕 decay1 (arb)	𝛕 decay1 (ps)	𝛕 decay1 LL (ps)	𝛕 decay1 UL (ps)	Amp 𝛕 decay2 (arb)	𝛕 decay2 (ps)	𝛕 decay2 LL (ps)	𝛕 decay2 UL (ps)	Amp 𝛕 decay3 (arb)	𝛕 decay3 (ps)	𝛕 decay3 LL (ps)	𝛕 decay3 UL (ps)	R^2	Amp 𝛕 decay1 (arb)	𝛕 decay1 (ps)	𝛕 decay1 LL (ps)	𝛕 decay1 UL (ps)	Amp 𝛕 decay2 (arb)	𝛕 decay2 (ps)	𝛕 decay2 LL (ps)	𝛕 decay2 UL (ps)	Amp 𝛕 decay3 (arb)	𝛕 decay3 (ps)	𝛕 decay3 LL (ps)	𝛕 decay3 UL (ps)	R^2	Amp 𝛕 decay1 (arb)	𝛕 decay1 (ps)	𝛕 decay1 LL (ps)	𝛕 decay1 UL (ps)	Amp 𝛕 decay2 (arb)	𝛕 decay2 (ps)	𝛕 decay2 LL (ps)	𝛕 decay2 UL (ps)	Amp 𝛕 decay3 (arb)	𝛕 decay3 (ps)	𝛕 decay3 LL (ps)	𝛕 decay3 UL (ps)	R^2		No Cavity	𝛕1 (ps)	𝛕2 (ps)
Extracavity ESA 1	2025-01-18	7	9	8	90	829.61	0.00578144	6.7034	5.44765	7.95915	0.00882929	63.0315	54.9261	71.1369	0.0023611	1069.01	776.883	1361.14	0.99742	0.00738597	8.03973	6.85333	9.22613	0.0102505	68.6943	60.3767	77.0118	0.00184114	1015.94	646.361	1385.52	0.998208	0.00396609	5.7083	4.74081	6.67579	0.00692875	60.7556	55.0139	66.4973	0.00272163	1146.96	978.834	1315.08	0.998286		Mean	6.6879	59.3935
Extracavity ESA 2	2025-01-18	7	9	8	90	829.61	0.00540706	5.24114	4.19469	6.28759	0.00912412	58.5939	51.9629	65.2248	0.0023064	1032.3	752.534	1312.06	0.997275	0.00686911	6.0947	5.04714	7.14225	0.010806	63.2129	56.067	70.3589	0.00170633	1005.07	582.847	1427.28	0.997643	0.00393483	4.99406	4.15923	5.82889	0.00662713	61.4666	55.7699	67.1633	0.00270319	1132.67	966.78	1298.57	0.998121		SD	1.3083	6.1075
Extracavity ESA 3	2025-01-18	7	9	8	90	829.61	0.0036515	7.13192	4.90911	9.35473	0.00805261	58.2887	49.674	66.9035	0.00232692	1047.89	766.628	1329.16	0.996611	0.00560541	8.846	6.97914	10.7128	0.0092476	66.7276	56.9234	76.5318	0.00174177	1009.62	613.005	1406.23	0.997556	0.0028265	5.77384	4.38741	7.16027	0.00612192	60.4705	53.9444	66.9966	0.00244407	1166.4	974.841	1357.95	0.997635
Extracavity ESA 4	2025-01-18	7	9	8	150	829.61	0.00546382	5.74034	4.49413	6.98656	0.00865448	56.0174	48.5736	63.4613	0.00247838	1062.26	780.332	1344.19	0.996767	0.00699578	6.61377	5.35881	7.86874	0.0102699	60.0082	51.9308	68.0857	0.00197937	1011.31	622.362	1400.25	0.997179	0.00414635	5.36877	4.33533	6.4022	0.00691493	58.0411	51.691	64.3912	0.00262369	1110.75	916.538	1304.96	0.997622
Extracavity ESA 5	2025-01-18	7	9	8	150	829.61	0.00500548	8.79112	6.66833	10.9139	0.00624506	69.1044	53.6123	84.5964	0.00200167	1023.64	653.329	1393.95	0.995355	0.00640683	8.83509	7.04781	10.6224	0.00776268	70.0644	56.402	83.7269	0.00156671	1012.94	504.981	1520.9	0.996342	0.00319382	5.53116	4.0548	7.00752	0.00592627	56.9491	49.1163	64.7819	0.00234593	1092.86	868.633	1317.09	0.996347		On-Res	𝛕1 (ps)	𝛕2 (ps)
Extracavity ESA 6	2025-01-18	7	9	8	150	829.61	0.00480225	9.26444	7.03913	11.4898	0.00616386	71.6959	55.8366	87.5553	0.00188158	1033	648.174	1417.83	0.995627	0.00613753	9.53706	7.68739	11.3867	0.00757115	73.7858	59.8115	87.7601	0.00143709	1017.71	496.788	1538.63	0.996808	0.00294052	5.88557	4.47651	7.29464	0.00586347	56.4243	49.8288	63.0198	0.00227762	1094.01	905.885	1282.13	0.997504		Mean	6.30391	64.3822
Extracavity ESA 7	2025-01-18	5	8	8	150	878.2	0.0113991	6.14443	5.41302	6.87583	0.0110237	51.2016	45.1271	57.2761	0.0025028	1061.77	778.517	1345.03	0.998197	0.0136356	6.35571	5.68133	7.0301	0.0133517	50.0117	44.7043	55.3192	0.00199915	1004.05	655.879	1352.23	0.998625	0.00942988	5.84077	5.33868	6.34285	0.0097712	56.6669	52.1135	61.2203	0.0029889	1075.45	918.083	1232.81	0.99905		SD	1.99074	14.5259
Extracavity ESA 8	2025-01-18	5	8	8	150	878.2	0.0114453	6.08048	5.28059	6.88036	0.0109127	52.0327	45.098	58.9674	0.00245154	1051.1	728.322	1373.88	0.997697	0.0137751	6.34506	5.59718	7.09295	0.0130848	51.5826	45.2761	57.8891	0.00195857	1004.76	594.517	1415.01	0.998171	0.00898244	5.41006	4.93561	5.88451	0.00970362	55.0773	50.8947	59.2598	0.00294199	1086.34	931.504	1241.17	0.999038
Extracavity ESA 9	2025-01-18	5	8	8	150	878.2	0.0101744	6.23219	5.20863	7.25576	0.0106293	51.9829	44.0789	59.887	0.00242429	1085.11	713.518	1456.71	0.996889	0.0124577	6.56262	5.59774	7.52751	0.0125287	51.8372	44.3022	59.3721	0.00193247	1012.82	542.211	1483.42	0.997434	0.00863988	5.79006	5.11389	6.46623	0.00893749	56.6403	50.5196	62.7611	0.00282289	1125.15	907.993	1342.3	0.998229
Extracavity ESA 10	2025-01-18	5	8	8	90	878.2	0.00714883	7.53137	6.26575	8.79699	0.00671265	62.075	50.1083	74.0417	0.00212486	1019.27	700.693	1337.85	0.996489	0.00880189	7.73227	6.62501	8.83952	0.00812264	63.354	52.616	74.092	0.00148052	1010.74	529.834	1491.65	0.997224	0.00469884	5.80755	4.88616	6.72894	0.00620894	55.9213	49.4694	62.3733	0.00229629	1090.86	901.665	1280.05	0.997859
Extracavity ESA 11	2025-01-18	5	8	8	90	878.2	0.00519682	8.48552	6.39705	10.574	0.00605922	57.4418	44.3266	70.557	0.00181115	1012.46	660.01	1364.92	0.995538	0.00659812	8.724	6.99995	10.4481	0.00710726	58.2202	46.5601	69.8803	0.00129801	1008.83	508.806	1508.85	0.996657	0.00334319	5.21605	4.089	6.3431	0.00579524	50.9487	45.2221	56.6754	0.00202244	1124.24	922.131	1326.35	0.997403
Extracavity ESA 12	2025-01-18	5	8	8	90	878.2	0.00452185	6.36581	4.77664	7.95499	0.00527813	60.9853	47.754	74.2165	0.00156388	1074.47	636.497	1512.45	0.993238	0.00559772	6.41484	5.08788	7.7418	0.00632276	58.1483	47.3464	68.9502	0.00115992	1020.67	466.833	1574.5	0.995131	0.00364879	5.62522	4.58696	6.66349	0.00447375	60.7044	51.743	69.6658	0.00181947	1042.99	822.036	1263.94	0.996531
%/mean							38.3517	6.97601	5.50789	8.44413	48.3025	59.3709	49.2565	69.4853	13.3458	1047.69	716.286	1379.1	0.996425	41.7036	7.5084	6.21356	8.80325	49.5533	61.3039	51.8597	70.7482	8.74308	1011.2	563.702	1458.71	0.997248	33.0758	5.57928	4.59203	6.56654	48.8637	57.5055	51.2772	63.7338	18.0605	1107.39	917.91	1296.87	0.997802
sd							6.24776	1.28534			4.63293	6.47987			2.13321	23.4996			.	5.025	1.24485			3.98701	7.72956			1.28423	5.21031			.	6.38736	0.280425			3.67658	3.01348			2.90916	33.806			.
							Probe Window: 2.20 - 2.32 eV													Probe Window: 2.35 - 2.42 eV													Probe Window: 2.55 - 2.75 eV
On-res Cavity	Data Date	Cavity #	Solution #	# Scans	Pump Power (nJ/pulse)	Film Thickness (nm)	Amp 𝛕 decay1 (arb)	𝛕 decay1 (ps)	𝛕 decay1 LL (ps)	𝛕 decay1 UL (ps)	Amp 𝛕 decay2 (arb)	𝛕 decay2 (ps)	𝛕 decay2 LL (ps)	𝛕 decay2 UL (ps)	Amp 𝛕 decay3 (arb)	𝛕 decay3 (ps)	𝛕 decay3 LL (ps)	𝛕 decay3 UL (ps)	R^2	Amp 𝛕 decay1 (arb)	𝛕 decay1 (ps)	𝛕 decay1 LL (ps)	𝛕 decay1 UL (ps)	Amp 𝛕 decay2 (arb)	𝛕 decay2 (ps)	𝛕 decay2 LL (ps)	𝛕 decay2 UL (ps)	Amp 𝛕 decay3 (arb)	𝛕 decay3 (ps)	𝛕 decay3 LL (ps)	𝛕 decay3 UL (ps)	R^2	Amp 𝛕 decay1 (arb)	𝛕 decay1 (ps)	𝛕 decay1 LL (ps)	𝛕 decay1 UL (ps)	Amp 𝛕 decay2 (arb)	𝛕 decay2 (ps)	𝛕 decay2 LL (ps)	𝛕 decay2 UL (ps)	Amp 𝛕 decay3 (arb)	𝛕 decay3 (ps)	𝛕 decay3 LL (ps)	𝛕 decay3 UL (ps)	R^2
Resonant cavity ESA 1	2025-01-18	1	4	2	90	809.18	0.004009	12.1679	7.09133	17.2446	0.00363943	118.017	31.9141	204.12	0.000588377	1000.73	-1556.06	3557.51	0.974076	0.00544316	7.3513	4.88816	9.81444	0.00621328	79.8838	52.1918	107.576	0.000588503	1001.63	-1152.21	3155.46	0.984375	0.00307658	4.38273	2.83316	5.93231	0.00439268	59.1449	46.2232	72.0665	0.00175108	1054.69	686.598	1422.79	0.989206
Resonant cavity ESA 2	2025-01-18	1	4	4	150	809.18	0.00394055	6.67394	3.62294	9.72493	0.00521296	54.9747	35.6564	74.2929	0.00159522	1024.71	410.906	1638.52	0.984021	0.00595188	7.54458	5.20848	9.88069	0.00733065	60.1301	43.9651	76.2951	0.00131238	1011.77	248.231	1775.32	0.99147	0.00375901	7.18349	5.20728	9.1597	0.00538261	68.6012	54.4074	82.795	0.00188359	1125.36	750.146	1500.57	0.99399
Resonant cavity ESA 3	2025-01-18	1	4	4	90	809.18	0.00246064	8.8572	2.49691	15.2175	0.00413961	64.6054	33.5791	95.6316	0.00118049	1060.07	171.923	1948.22	0.975564	0.00469927	9.26099	6.32169	12.2003	0.00573852	84.4456	58.9575	109.934	0.000578263	1553.03	-1270.41	4376.47	0.988569	0.00234951	7.58468	3.99736	11.172	0.00412608	61.3543	43.6003	79.1083	0.00159723	1022.6	634.256	1410.93	0.989842
Resonant cavity ESA 4	2025-01-18	1	4	5	90	809.18	0.00473708	4.82864	3.57797	6.07931	0.00639552	55.006	45.3589	64.6531	0.0015658	1021.97	578.746	1465.19	0.993503	0.00714065	5.73574	4.63293	6.83855	0.00885875	57.3263	48.6316	66.0209	0.00129256	1009.76	422.761	1596.75	0.995944	0.00485034	4.60626	3.88662	5.32591	0.0061491	57.4917	51.1801	63.8033	0.00215418	1074.48	865.819	1283.14	0.997413
Resonant cavity ESA 5	2025-01-18	1	4	5	150	809.18	0.00720278	4.9268	3.84619	6.00741	0.00732962	63.281	50.2156	76.3463	0.0017502	1022.61	455.835	1589.39	0.992076	0.00993279	5.77241	4.76926	6.77556	0.0104587	60.9839	50.9438	71.024	0.00140499	1010.15	297.504	1722.8	0.995537	0.00664535	4.99742	4.26493	5.72992	0.00770219	56.5485	50.1362	62.9608	0.00248932	1202.79	945.194	1460.39	0.997396
Resonant cavity ESA 6	2025-01-18	1	4	6	150	809.18	0.00624171	4.94821	3.80806	6.08836	0.00834179	54.4588	45.8548	63.0628	0.00200521	1044.76	633.387	1456.14	0.994838	0.00878911	5.70631	4.73202	6.68059	0.0114597	56.1725	49.0211	63.3239	0.00153049	1008.09	475.407	1540.77	0.997032	0.00620394	4.5516	3.92457	5.17864	0.00778107	57.2564	51.7091	62.8037	0.00258322	1094.58	895.368	1293.8	0.997913
Resonant cavity ESA 7	2025-01-18	1	4	8	45	809.18	0.00546145	4.74477	3.71976	5.76978	0.00672636	62.3827	52.0808	72.6847	0.00154976	1014.15	545.42	1482.88	0.994208	0.00742287	6.19132	5.16521	7.21743	0.00877418	63.2046	54.0661	72.3431	0.00123561	1007.68	419.786	1595.58	0.99666	0.00433421	4.36581	3.70057	5.03106	0.00610125	56.7567	51.4294	62.0841	0.00211625	1079.59	895.759	1263.42	0.997891
%/mean							39.4114	6.73536	4.02331	9.44741	48.6451	67.5322	42.0943	92.9701	11.9435	1027	177.166	1876.84	0.986898	42.5274	6.79466	5.10253	8.48679	50.7464	66.021	51.111	80.9309	6.72621	1086.02	-79.8463	2251.88	0.992798	34.9836	5.38172	3.9735	6.78993	47.9486	59.5934	49.8122	69.3745	17.0678	1093.44	810.449	1376.43	0.994807
sd							5.5524	2.83084			3.15225	22.684			2.70485	19.6409			.	1.92682	1.33353			1.50675	11.3449			1.40611	205.96			.	3.36477	1.3885			1.75843	4.31352			1.77937	57.8064			.
[truncated: 1 more columns]

## Sheet: Pump-Probe 1.81 eV Excitation
ESA
1.81 eV (684 nm) pump																																															Final 1.81 eV excitation time constants
							Probe Window: 2.20 - 2.32 eV													Probe Window: 2.35 - 2.42 eV													Probe Window: 2.55 - 2.75 eV
Extracavity	Data Date	Film #	Solution #	# Scans	Pump Power (nJ/pulse)	Film Thickness (nm)	Amp 𝛕 decay1 (arb)	𝛕 decay1 (ps)	𝛕 decay1 LL (ps)	𝛕 decay1 UL (ps)	Amp 𝛕 decay2 (arb)	𝛕 decay2 (ps)	𝛕 decay2 LL (ps)	𝛕 decay2 UL (ps)	Amp 𝛕 decay3 (arb)	𝛕 decay3 (ps)	𝛕 decay3 LL (ps)	𝛕 decay3 UL (ps)	R^2	Amp 𝛕 decay1 (arb)	𝛕 decay1 (ps)	𝛕 decay1 LL (ps)	𝛕 decay1 UL (ps)	Amp 𝛕 decay2 (arb)	𝛕 decay2 (ps)	𝛕 decay2 LL (ps)	𝛕 decay2 UL (ps)	Amp 𝛕 decay3 (arb)	𝛕 decay3 (ps)	𝛕 decay3 LL (ps)	𝛕 decay3 UL (ps)	R^2	Amp 𝛕 decay1 (arb)	𝛕 decay1 (ps)	𝛕 decay1 LL (ps)	𝛕 decay1 UL (ps)	Amp 𝛕 decay2 (arb)	𝛕 decay2 (ps)	𝛕 decay2 LL (ps)	𝛕 decay2 UL (ps)	Amp 𝛕 decay3 (arb)	𝛕 decay3 (ps)	𝛕 decay3 LL (ps)	𝛕 decay3 UL (ps)	R^2		No Cavity	𝛕1 (ps)	𝛕2 (ps)
Extracavity ESA 1	2025-01-21	7	9	8	90	829.61	0.00277359	8.85447	5.19861	12.5103	0.00438925	76.9532	53.3431	100.563	0.00170644	1120.15	643.459	1596.84	0.989692	0.00449442	8.99896	7.10253	10.8954	0.00561349	92.7637	72.7678	112.76	0.00108709	1146.02	395.321	1896.71	0.994903	0.0021048	6.32445	4.50804	8.14086	0.00403378	74.7288	62.9671	86.4905	0.00200367	1245.59	995.389	1495.79	0.995686		Mean	5.88094	61.8916
Extracavity ESA 2	2025-01-21	7	9	8	90	829.61	0.0015575	4.77141	1.06869	8.47412	0.00406849	60.6815	44.0908	77.2722	0.00163322	1055.72	606.857	1504.59	0.981923	0.00292089	7.63144	4.86031	10.4026	0.00484698	84.0409	61.6401	106.442	0.00107289	1005.47	289.384	1721.55	0.989995	0.00112423	3.87541	1.81463	5.93619	0.00373969	59.5276	51.938	67.1172	0.00179955	1331.26	1082.3	1580.22	0.99443		SD	1.92695	9.34484
Extracavity ESA 3	2025-01-21	7	9	8	90	829.61	0.00137148	5.00604	0.903405	9.10867	0.00298526	60.3132	38.9185	81.7079	0.00123666	1026.33	491.666	1560.99	0.973697	0.00206447	5.43052	2.44526	8.41578	0.0038382	64.0122	45.2554	82.769	0.000985208	1012.72	314.448	1710.99	0.982658	0.0011396	3.05174	1.41862	4.68485	0.00271299	63.4506	52.986	73.9152	0.00154798	1147.22	900.885	1393.56	0.990995
Extracavity ESA 4	2025-01-21	7	9	8	150	829.61	0.0037846	2.82526	1.43723	4.2133	0.00883303	54.9347	46.9464	62.923	0.00226245	1045.5	624.628	1466.38	0.991127	0.00580083	2.04191	1.21904	2.86478	0.0115364	51.6107	45.8119	57.4095	0.00197431	1000.58	510.858	1490.3	0.993139	0.00345659	3.44543	2.44712	4.44375	0.00689939	60.726	53.879	67.573	0.0026725	1143.85	908.273	1379.43	0.995738
Extracavity ESA 5	2025-01-21	7	9	8	150	829.61	0.00383662	4.38863	2.62076	6.1565	0.00852651	57.4307	48.3141	66.5473	0.00233449	1056.34	671.304	1441.37	0.992889	0.0051249	3.99723	2.62887	5.3656	0.0108222	56.6442	48.8731	64.4153	0.0019675	1005.13	519.322	1490.93	0.99402	0.00376368	3.22449	2.3644	4.08458	0.00674111	57.2582	50.8712	63.6451	0.0028015	1070.69	870.531	1270.85	0.995956		On-Res	𝛕1 (ps)	𝛕2 (ps)
Extracavity ESA 6	2025-01-21	7	9	8	150	829.61	0.00538425	5.90563	4.38078	7.43049	0.00784681	74.1652	60.4444	87.886	0.0019581	1139.02	602.596	1675.44	0.993338	0.00679644	6.12917	4.65696	7.60137	0.00984292	71.8134	59.0721	84.5546	0.00163209	1024.85	359.947	1689.76	0.994205	0.00444057	4.3876	3.21313	5.56207	0.00628591	74.9681	61.9923	87.944	0.0025729	1259.55	874.649	1644.45	0.992501		Mean	6.42591	61.9311
Extracavity ESA 7	2025-01-21	7	9	8	150	829.61	0.00150099	3.98602	0.411629	7.56042	0.00521255	52.6069	41.4283	63.7855	0.00164927	1048.16	608.035	1488.29	0.985886	0.00318388	11.8511	6.26677	17.4354	0.00536204	74.5586	48.8516	100.266	0.00109627	1005.32	265.168	1745.47	0.991294	0.00129728	5.28438	2.27432	8.29444	0.00417197	53.4924	44.6119	62.3729	0.00223423	1000.05	827.03	1173.07	0.994697		SD	1.78689	6.51397
Extracavity ESA 8	2025-01-21	5	8	8	150	878.2	0.00728399	5.71031	4.70463	6.71599	0.0087542	53.7402	46.214	61.2663	0.00233688	1040.16	743.666	1336.65	0.996858	0.00884006	6.16416	5.22039	7.10794	0.0102013	55.335	48.0476	62.6224	0.00171105	1007.17	588.094	1426.25	0.997415	0.00548198	5.42257	4.84214	6.003	0.00732584	60.8898	56.2192	65.5604	0.00260058	1102.98	960.074	1245.88	0.998908
Extracavity ESA 9	2025-01-21	5	8	8	150	878.2	0.00704583	6.27327	5.16371	7.38284	0.00870889	53.9909	46.3959	61.586	0.00222423	1052.37	750.214	1354.52	0.997136	0.00856007	6.64397	5.60656	7.68139	0.010168	56.091	48.5933	63.5888	0.00160392	1010.95	569.884	1452.01	0.997532	0.00510562	5.32543	4.64447	6.00639	0.00729044	58.3082	53.3743	63.2421	0.00261952	1078.07	928.518	1227.63	0.998642
Extracavity ESA 10	2025-01-21	5	8	8	150	878.2	0.00618278	6.48827	4.96831	8.00822	0.00858861	53.6527	44.65	62.6554	0.00221339	1032.79	690.697	1374.88	0.995974	0.00782688	7.10381	5.71389	8.49374	0.00992812	56.8828	47.7606	66.005	0.0015438	1005.76	486.006	1525.52	0.996666	0.00475733	5.18389	4.38961	5.97817	0.00716135	56.3798	51.0687	61.691	0.00255523	1091.23	922.037	1260.43	0.998225
Extracavity ESA 11	2025-01-21	5	8	8	90	878.2	0.00427007	5.01139	3.70482	6.31796	0.00682217	51.1798	43.6901	58.6694	0.00200783	1074.81	773.003	1376.62	0.995476	0.00570333	6.28178	4.99305	7.57051	0.00765967	55.2598	46.8582	63.6613	0.00146226	1019.62	592.84	1446.39	0.996388	0.00289524	4.6781	3.47822	5.87799	0.00557367	53.3793	47.1103	59.6484	0.00214781	1070.76	876.859	1264.66	0.996773
Extracavity ESA 12	2025-01-21	5	8	8	90	878.2	0.00416763	7.21806	5.22167	9.21446	0.00541775	65.0636	50.1006	80.0266	0.00159188	1024.8	592.69	1456.9	0.993302	0.00544751	7.77708	6.15361	9.40056	0.00631578	69.4747	55.3414	83.608	0.001018	1004.02	324.368	1683.67	0.995154	0.00327505	8.20451	6.50575	9.90327	0.00407491	63.9845	52.3358	75.6332	0.00195511	1079.57	873.334	1285.82	0.99683
Extracavity ESA 13	2025-01-21	5	8	8	90	878.2	0.0047209	5.21209	3.93836	6.48581	0.00777922	54.9619	47.3716	62.5522	0.00197356	1038.03	714.218	1361.84	0.995995	0.00635577	6.5046	5.3048	7.7044	0.00878266	60.1934	51.9109	68.4759	0.00129368	1008.58	498.218	1518.94	0.996978	0.00421846	7.45939	6.47137	8.4474	0.00530894	65.5154	58.0106	73.0201	0.00236361	1039.51	896.904	1182.13	0.998548
Extracavity ESA 14	2025-01-21	5	8	8	90	878.2	0.00472909	7.40248	5.49227	9.31269	0.00714176	54.356	44.7905	63.9215	0.00202935	1048.01	737.567	1358.45	0.996204	0.00667561	8.73377	7.21191	10.2556	0.0077681	62.4047	52.0094	72.8001	0.00136481	1014.4	558.722	1470.08	0.997412	0.00384009	6.78929	5.79167	7.78691	0.00537747	61.722	54.9616	68.4825	0.00234927	1038.89	898.126	1179.65	0.998433
%/mean							30.9953	5.64667	3.51535	7.77799	53.0423	58.8593	46.907	70.8116	15.9624	1057.3	660.757	1453.84	0.991392	37.091	6.80639	4.956	8.65679	53.1857	65.0775	52.3424	77.8126	9.72324	1019.33	448.042	1590.61	0.994126	28.7471	5.18976	3.86882	6.5107	49.5672	61.7379	53.7376	69.7383	21.6857	1121.37	915.351	1327.4	0.996169
sd							6.81044	1.54631			4.43886	8.00762			3.48666	33.4587			.	5.14075	2.31103			3.74362	12.1039			1.92587	37.0465			.	6.65904	1.57569			3.54332	6.62788			4.03266	95.2618
							Probe Window: 2.20 - 2.32 eV													Probe Window: 2.35 - 2.42 eV													Probe Window: 2.55 - 2.75 eV
On-res Cavity	Data Date	Cavity #	Solution #	# Scans	Pump Power (nJ/pulse)	Film Thickness (nm)	Amp 𝛕 decay1 (arb)	𝛕 decay1 (ps)	𝛕 decay1 LL (ps)	𝛕 decay1 UL (ps)	Amp 𝛕 decay2 (arb)	𝛕 decay2 (ps)	𝛕 decay2 LL (ps)	𝛕 decay2 UL (ps)	Amp 𝛕 decay3 (arb)	𝛕 decay3 (ps)	𝛕 decay3 LL (ps)	𝛕 decay3 UL (ps)	R^2	Amp 𝛕 decay1 (arb)	𝛕 decay1 (ps)	𝛕 decay1 LL (ps)	𝛕 decay1 UL (ps)	Amp 𝛕 decay2 (arb)	𝛕 decay2 (ps)	𝛕 decay2 LL (ps)	𝛕 decay2 UL (ps)	Amp 𝛕 decay3 (arb)	𝛕 decay3 (ps)	𝛕 decay3 LL (ps)	𝛕 decay3 UL (ps)	R^2	Amp 𝛕 decay1 (arb)	𝛕 decay1 (ps)	𝛕 decay1 LL (ps)	𝛕 decay1 UL (ps)	Amp 𝛕 decay2 (arb)	𝛕 decay2 (ps)	𝛕 decay2 LL (ps)	𝛕 decay2 UL (ps)	Amp 𝛕 decay3 (arb)	𝛕 decay3 (ps)	𝛕 decay3 LL (ps)	𝛕 decay3 UL (ps)	R^2
Resonant cavity ESA 1	2025-01-21	1	4	4	150	809.18	0.00352459	7.57229	3.84814	11.2964	0.00506752	61.0403	38.4962	83.5843	0.00145136	1023.79	336.383	1711.2	0.983648	0.00545618	7.82207	5.2187	10.4254	0.00740449	64.7111	47.2197	82.2025	0.00115967	1011.62	112.622	1910.63	0.990946	0.00424424	6.8316	5.46818	8.19503	0.0049482	69.7848	56.8264	82.7433	0.00201904	1053.56	777.963	1329.15	0.995697
Resonant cavity ESA 2	2025-01-21	1	4	4	90	809.18	0.00283624	3.60312	1.3726	5.83364	0.00473981	49.7577	35.3087	64.2068	0.00138229	1021.21	365.908	1676.51	0.975353	0.00394505	4.70003	2.67789	6.72216	0.00685617	51.8277	40.4374	63.2179	0.00119661	1012.27	274.973	1749.56	0.988108	0.00285024	4.4	3.48461	5.31539	0.00435792	63.2577	55.4751	71.0403	0.00162429	1037.34	814.242	1260.43	0.996471
Resonant cavity ESA 3	2025-01-21	1	4	6	90	809.18	0.00325366	8.05912	4.99258	11.1257	0.0042872	63.7676	43.4275	84.1076	0.00117303	1043.36	412.227	1674.5	0.988881	0.00488239	7.85128	5.75009	9.95246	0.00620482	68.5043	52.6785	84.3301	0.000904164	1135.64	162.191	2109.1	0.992929	0.00243606	3.53934	2.41875	4.65992	0.00477223	53.7759	47.0296	60.5221	0.00183315	1071.02	839.986	1302.06	0.995071
Resonant cavity ESA 4	2025-01-21	1	4	6	150	809.18	0.00474661	8.72201	5.59162	11.8524	0.00467594	69.019	39.9773	98.0607	0.00137925	1029.03	266.353	1791.71	0.985609	0.0066881	8.77696	6.73147	10.8224	0.00683776	74.3428	54.2568	94.4288	0.00100029	1009.79	33.645	1985.93	0.993216	0.00386746	6.86403	5.59453	8.13352	0.00514434	62.3594	53.3098	71.409	0.00208754	1069.13	861.464	1276.79	0.997246
Resonant cavity ESA 5	2025-01-21	1	4	6	150	809.18	0.00513534	6.58469	5.08471	8.08466	0.00583749	62.9428	49.6736	76.2119	0.00175259	1025.57	616.663	1434.49	0.994203	0.00744389	6.95443	5.8092	8.09967	0.00826203	64.0687	53.9107	74.2267	0.00141655	1012.09	503.905	1520.27	0.996733	0.00435839	5.01338	4.23797	5.7888	0.00670522	58.5504	53.1032	63.9976	0.00227706	1076.19	897.87	1254.5	0.998162
Resonant cavity ESA 6	2025-01-21	1	4	6	90	809.18	0.00314168	7.11927	3.89916	10.3394	0.0048732	58.6935	40.6749	76.7121	0.00147847	1020.94	478.702	1563.17	0.987651	0.00517838	7.59104	5.47017	9.71191	0.00648083	63.5881	48.1389	79.0373	0.00120223	1014	326.172	1701.83	0.992877	0.0028035	3.6618	2.69916	4.62443	0.00529256	54.7688	48.7188	60.8188	0.00188019	1069.68	850.853	1288.51	0.996251
%/mean							36.9139	6.94342	4.13147	9.75536	48.8432	60.8701	41.2597	80.4806	14.2429	1027.32	412.706	1641.93	0.985891	40.3821	7.28263	5.27625	9.28901	51.236	64.5071	49.4403	79.5739	8.38195	1032.57	235.585	1829.55	0.992468	32.1142	5.05169	3.98387	6.11952	49.3197	60.4162	52.4105	68.4219	18.5661	1062.82	840.396	1285.24	0.996483
sd							4.62464	1.7956			3.60941	6.43968			1.11616	8.41294			.	4.47503	1.39428			3.59489	7.41034			1.13453	50.5138			.	4.08887	1.48982			3.53584	5.98481			1.06224	14.6145			.
[truncated: 1 more columns]

## Sheet: Pump-Probe 1.90 eV Excitation
ESA
1.90 eV (653 nm) pump																																															Final 1.90 eV excitation time constants
							Probe Window: 2.20 - 2.32 eV													Probe Window: 2.35 - 2.42 eV													Probe Window: 2.55 - 2.75 eV
Extracavity	Data Date	Film #	Solution #	# Scans	Pump Power (nJ/pulse)	Film Thickness (nm)	Amp 𝛕 decay1 (arb)	𝛕 decay1 (ps)	𝛕 decay1 LL (ps)	𝛕 decay1 UL (ps)	Amp 𝛕 decay2 (arb)	𝛕 decay2 (ps)	𝛕 decay2 LL (ps)	𝛕 decay2 UL (ps)	Amp 𝛕 decay3 (arb)	𝛕 decay3 (ps)	𝛕 decay3 LL (ps)	𝛕 decay3 UL (ps)	R^2	Amp 𝛕 decay1 (arb)	𝛕 decay1 (ps)	𝛕 decay1 LL (ps)	𝛕 decay1 UL (ps)	Amp 𝛕 decay2 (arb)	𝛕 decay2 (ps)	𝛕 decay2 LL (ps)	𝛕 decay2 UL (ps)	Amp 𝛕 decay3 (arb)	𝛕 decay3 (ps)	𝛕 decay3 LL (ps)	𝛕 decay3 UL (ps)	R^2	Amp 𝛕 decay1 (arb)	𝛕 decay1 (ps)	𝛕 decay1 LL (ps)	𝛕 decay1 UL (ps)	Amp 𝛕 decay2 (arb)	𝛕 decay2 (ps)	𝛕 decay2 LL (ps)	𝛕 decay2 UL (ps)	Amp 𝛕 decay3 (arb)	𝛕 decay3 (ps)	𝛕 decay3 LL (ps)	𝛕 decay3 UL (ps)	R^2		No Cavity	𝛕1 (ps)	𝛕2 (ps)
Extracavity ESA 1	2025-01-22	5	8	8	90	878.2	0.00401797	6.29117	4.37909	8.20326	0.00527359	56.6716	43.4638	69.8795	0.00165838	1031.71	612.645	1450.78	0.992223	0.00511115	6.47158	4.81709	8.12607	0.00641575	55.6403	44.1569	67.1238	0.00123575	1014.57	435.257	1593.88	0.993977	0.00320163	5.80659	4.91613	6.69704	0.00450975	58.7078	52.4176	64.998	0.0019337	1031.87	886.168	1177.57	0.998189		Mean	5.49584	61.209
Extracavity ESA 2	2025-01-22	5	8	8	90	878.2	0.00293257	5.45661	3.15448	7.75873	0.00524163	49.377	38.564	60.19	0.00168503	1018.79	653.417	1384.16	0.991177	0.00387527	6.0325	4.04141	8.02359	0.00627478	50.4709	40.5502	60.3916	0.00125406	1012.97	508.052	1517.9	0.993487	0.00254447	4.65866	3.67201	5.64531	0.00426881	57.1983	50.6861	63.7104	0.00183457	1031.22	864.288	1198.15	0.99722		SD	1.48368	9.76414
Extracavity ESA 3	2025-01-22	5	8	8	90	878.2	0.00232119	4.98623	2.44421	7.52826	0.00481166	46.5958	36.3518	56.8397	0.00153283	1013.55	633.42	1393.68	0.989981	0.0030918	4.99957	3.00719	6.99196	0.00589342	46.4848	37.8397	55.1299	0.00111982	1011.02	487.616	1534.43	0.992358	0.0024644	3.47139	2.51658	4.42619	0.00392357	52.6112	45.6082	59.6141	0.00164627	1035.36	820.398	1250.32	0.994892
Extracavity ESA 4	2025-01-22	5	8	8	150	878.2	0.00360826	4.68368	3.29314	6.07422	0.0039003	69.9721	51.456	88.4881	0.00137535	1020.73	514.674	1526.79	0.987096	0.00465042	5.04359	3.92516	6.16202	0.00480611	71.6701	56.2108	87.1294	0.000892837	1003.39	247.941	1758.84	0.991329	0.00274914	4.28531	3.42174	5.14888	0.00345765	57.7351	49.6307	65.8395	0.00167415	1013.21	827.86	1198.55	0.996018
Extracavity ESA 5	2025-01-22	5	8	8	150	878.2	0.00254475	6.31547	2.94548	9.68545	0.00438262	69.0126	46.006	92.0193	0.00153509	1010.88	430.382	1591.38	0.982654	0.00425923	7.51636	5.06037	9.97235	0.00555988	75.6291	53.6776	97.5805	0.000951822	1001.55	37.096	1966	0.989063	0.00365241	4.12921	3.34764	4.91078	0.00573322	55.2287	49.6403	60.817	0.00222703	1087.11	907.186	1267.03	0.997368		On-Res	𝛕1 (ps)	𝛕2 (ps)
Extracavity ESA 6	2025-01-22	5	8	8	150	878.2	0.00375729	4.17474	2.45374	5.89574	0.00584676	51.4736	40.1172	62.8301	0.00184195	1071.86	613.353	1530.36	0.987544	0.00522612	4.80061	3.38311	6.21811	0.00739621	52.6017	42.7515	62.452	0.00137894	1015.93	426.061	1605.79	0.992167	0.00422435	4.48629	3.75571	5.21687	0.00619795	55.3288	49.9709	60.6868	0.00233356	1076.66	906.261	1247.05	0.997849		Mean	6.654	65.0643
Extracavity ESA 7	2025-01-22	7	9	8	150	829.61	0.00328358	4.66528	2.51611	6.81446	0.00748692	56.1132	45.8675	66.359	0.00213848	1035.19	623.983	1446.4	0.991464	0.00511876	7.41547	5.27524	9.5557	0.0087843	66.4115	54.1324	78.6906	0.0015739	1007.94	450.095	1565.78	0.994888	0.00327825	6.53687	5.35002	7.72373	0.0055391	70.7942	62.8036	78.7847	0.00240004	1184.84	998.558	1371.12	0.997878		SD	1.98333	9.78852
Extracavity ESA 8	2025-01-22	7	9	8	150	829.61	0.00365104	5.12526	3.58629	6.66422	0.00739311	55.3387	47.7157	62.9616	0.00218617	1062.98	767.148	1358.82	0.995709	0.00497701	6.66334	5.07726	8.24942	0.00897365	60.464	52.1241	68.804	0.00174623	1015.85	618.738	1412.95	0.996779	0.00319266	3.64288	2.86747	4.41828	0.00588822	57.6741	52.4112	62.9369	0.00244865	1135.83	966.001	1305.67	0.997436
Extracavity ESA 9	2025-01-22	7	9	8	150	829.61	0.00338638	5.99401	4.07971	7.90831	0.00643971	78.4609	64.975	91.9468	0.00151745	1546.65	712.866	2380.43	0.992643	0.00416353	6.29349	4.60067	7.98631	0.00791977	69.8674	59.4735	80.2613	0.00144592	1091.19	558.432	1623.94	0.995439	0.00263122	5.76038	4.6654	6.85537	0.00465345	71.8198	63.8793	79.7603	0.00215187	1113.14	945.442	1280.84	0.99778
Extracavity ESA 10	2025-01-22	7	9	8	90	829.61	0.00193	2.87144	0.831526	4.91136	0.004214	59.8192	45.8383	73.8001	0.00150377	1040.93	533.358	1548.5	0.979796	0.00232398	4.10381	1.83311	6.37451	0.00525779	61.0618	48.0427	74.0809	0.00115577	1016.04	370.007	1662.07	0.986216	0.00126095	3.16221	1.44201	4.88241	0.003109	56.5969	47.3953	65.7984	0.00166932	1083.52	854.108	1312.92	0.991419
Extracavity ESA 11	2025-01-22	7	9	8	90	829.61	0.00264506	9.2834	4.64316	13.9236	0.00451904	79.2697	51.1104	107.429	0.00154953	1105.55	475.169	1735.94	0.986551	0.00373746	8.61897	5.85952	11.3784	0.00575922	85.7516	63.1047	108.399	0.00108644	1009.61	185.626	1833.59	0.991733	0.00141116	6.93211	3.79231	10.0719	0.00364972	67.0332	54.5898	79.4766	0.00194809	1120.08	899.52	1340.63	0.994647
Extracavity ESA 12	2025-01-22	7	9	8	90	829.61	0.0020395	3.78584	1.28472	6.28696	0.00511097	51.2747	40.4663	62.0831	0.00189481	1077.19	679.172	1475.21	0.986369	0.00268096	6.68899	3.15489	10.2231	0.00601599	57.5248	43.6523	71.3974	0.00152922	1016.47	513.742	1519.2	0.99007	0.00156059	6.69699	3.40039	9.99359	0.00355514	65.8403	51.2361	80.4446	0.00174268	1223.63	901.632	1545.63	0.99166
%/mean							29.8135	5.30276	2.96764	7.63788	53.1449	60.2816	45.9943	74.5689	17.0416	1086.33	604.132	1568.54	0.988601	34.1762	6.22069	4.16959	8.27179	55.032	62.7982	49.643	75.9533	10.7919	1018.04	403.222	1632.86	0.992292	28.4425	4.96407	3.59562	6.33253	49.3283	60.5474	52.5224	68.5723	22.2292	1094.7	898.119	1291.29	0.99603
sd							5.04937	1.61683			4.0782	11.2053			2.02624	147.898			.	5.58218	1.30563			4.10033	11.4527			1.77858	23.5741			.	4.87104	1.32779			2.30894	6.51588			3.11823	64.718			.
							Probe Window: 2.20 - 2.32 eV													Probe Window: 2.35 - 2.42 eV													Probe Window: 2.55 - 2.75 eV
On-res Cavity	Data Date	Cavity #	Solution #	# Scans	Pump Power (nJ/pulse)	Film Thickness (nm)	Amp 𝛕 decay1 (arb)	𝛕 decay1 (ps)	𝛕 decay1 LL (ps)	𝛕 decay1 UL (ps)	Amp 𝛕 decay2 (arb)	𝛕 decay2 (ps)	𝛕 decay2 LL (ps)	𝛕 decay2 UL (ps)	Amp 𝛕 decay3 (arb)	𝛕 decay3 (ps)	𝛕 decay3 LL (ps)	𝛕 decay3 UL (ps)	R^2	Amp 𝛕 decay1 (arb)	𝛕 decay1 (ps)	𝛕 decay1 LL (ps)	𝛕 decay1 UL (ps)	Amp 𝛕 decay2 (arb)	𝛕 decay2 (ps)	𝛕 decay2 LL (ps)	𝛕 decay2 UL (ps)	Amp 𝛕 decay3 (arb)	𝛕 decay3 (ps)	𝛕 decay3 LL (ps)	𝛕 decay3 UL (ps)	R^2	Amp 𝛕 decay1 (arb)	𝛕 decay1 (ps)	𝛕 decay1 LL (ps)	𝛕 decay1 UL (ps)	Amp 𝛕 decay2 (arb)	𝛕 decay2 (ps)	𝛕 decay2 LL (ps)	𝛕 decay2 UL (ps)	Amp 𝛕 decay3 (arb)	𝛕 decay3 (ps)	𝛕 decay3 LL (ps)	𝛕 decay3 UL (ps)	R^2
Resonant cavity ESA 1	2025-01-22	1	4	4	150	809.18	0.00327292	7.23537	3.02039	11.4504	0.0046852	59.0262	33.4884	84.564	0.00156793	1000.34	327.365	1673.32	0.97782	0.0049357	7.93463	4.81263	11.0566	0.0065502	62.2204	42.0661	82.3747	0.00129819	1009.38	185.903	1832.86	0.988083	0.00289515	5.81904	4.12815	7.50992	0.00458153	64.9548	52.8728	77.0367	0.00179563	1039.05	746.252	1331.85	0.994034
Resonant cavity ESA 2	2025-01-22	1	4	6	90	809.18	0.00271975	10.9289	6.18198	15.6759	0.00314646	86.3423	43.5773	129.107	0.00114375	1006.07	295.052	1717.1	0.984707	0.00393837	9.33098	6.62095	12.041	0.00476468	84.0797	58.5194	109.64	0.000824378	1001.22	51.2242	1951.22	0.991429	0.00183616	5.90235	3.75052	8.05418	0.00354004	61.8298	50.1343	73.5253	0.00142081	1048.78	763.347	1334.21	0.993745
Resonant cavity ESA 3	2025-01-22	1	4	6	90	809.18	0.00259192	5.75373	2.58824	8.91921	0.00398039	60.3062	38.6967	81.9157	0.00130722	1011.26	362.308	1660.22	0.978874	0.00406108	7.95573	5.30463	10.6068	0.0052696	73.134	51.3823	94.8856	0.000881422	1001.69	31.9317	1971.45	0.989407	0.00183922	6.28496	3.83769	8.73223	0.00367496	57.9941	46.6599	69.3283	0.00150649	1043.68	773.872	1313.48	0.993933
Resonant cavity ESA 4	2025-01-22	1	4	6	150	809.18	0.00439907	8.51586	6.08231	10.9494	0.00438569	67.7018	45.5389	89.8648	0.00151914	1029.39	523.003	1535.77	0.991151	0.00598081	8.30935	6.66768	9.95102	0.0065604	72.7046	57.4573	87.952	0.00107486	1005.85	321.341	1690.36	0.995427	0.00332627	5.1449	4.02932	6.26048	0.00499587	61.8415	53.356	70.3271	0.00180822	1066.69	818.878	1314.49	0.996183
Resonant cavity ESA 5	2025-01-22	1	4	6	150	809.18	0.00393852	5.92424	3.80958	8.0389	0.00498367	62.1604	44.272	80.0488	0.00152122	1005.44	447.03	1563.85	0.987487	0.00617456	7.81682	6.06566	9.56797	0.00656127	76.5215	57.5575	95.4856	0.000958855	1000.95	48.5116	1953.39	0.993199	0.00302971	3.7647	2.74533	4.78408	0.00555017	53.3275	47.0453	59.6098	0.00202116	1086	858.898	1313.1	0.995875
Resonant cavity ESA 6	2025-01-22	1	4	6	90	809.18	0.00240389	3.99707	1.73185	6.26228	0.00403333	54.776	39.2563	70.2956	0.0012804	1040.55	435.525	1645.58	0.978572	0.00366814	5.33223	3.33353	7.33093	0.0054817	57.2759	43.5871	70.9648	0.00106483	1016.88	294.131	1739.63	0.988422	0.0020176	3.82104	2.60452	5.03755	0.00389042	54.9612	47.5127	62.4098	0.00168162	1012.55	808.416	1216.69	0.995058
%/mean							36.2674	7.0592	3.90239	10.216	47.8549	65.0521	40.8049	89.2994	15.8776	1015.51	398.381	1632.64	0.983102	40.7725	7.77996	5.46752	10.0924	50.4344	70.9894	51.7616	90.2171	8.79313	1006	155.507	1856.48	0.990994	28.7388	5.12283	3.51592	6.72974	51.1281	59.1515	49.5968	68.7062	20.1331	1049.46	794.944	1303.97	0.994805
sd							4.26659	2.42885			3.6082	11.2525			0.954211	15.8631			.	3.41192	1.32163			2.19395	9.74121			1.30988	6.27142			.	2.72231	1.09385			1.42455	4.4923			1.6363	25.0439			.
[truncated: 1 more columns]

## Sheet: TCSPC 3.09 eV Excitation
TCSPC
IRF													Final 3.09 eV excitation TCSPC time constants
3.09 eV (401 nm) pump
													Monomer	𝛕1 (ns)
Silicon Nanoparticles (SiNP)	Data Date	Solution mg/mL	Gauss1 Amp (arb)	Gauss2 Amp (arb)	Gauss1 time zero (ns)	Gauss2 time zero (ns)	Gauss1 fwhm (ns)	Gauss2 fwhm (ns)	R^2				Mean	4.97443
SiNP IRF 1	2025-07-18	1.75	0.601157	0.815894	3.74479	4.20887	0.467733	0.79836	0.9993				SD	0.0113542
SiNP IRF 2	2025-07-18	1.75	0.559743	0.795521	3.7356	4.18783	0.486275	0.824815	0.999472
SiNP IRF 3	2025-07-18	1.75	0.589553	0.775939	3.74561	4.20331	0.482636	0.805694	0.999394
mean			0.583484	0.795785	3.742	4.20001	0.478882	0.809623	0.999389				Excimer	𝛕 decay1 (ns)	𝛕 decay2 (ns)
sd					0.00556056	0.0109057	0.00982512	0.0136582					Mean	0.226006	1.16926
													SD	0.0278135	0.123591
Ce6T Solution Monomers Emission
3.09 eV (401 nm) pump, 1.84 eV (673 nm) probe
10 μM Ce6T in Toluene	Data Date	Solution Ce6T Conc. (μM)	IRF time shift (ns)	Global Scaling (arb)	Kinetics time shift (ns)	Kinetics Amp (arb)	𝛕 decay (ns)	𝛕 decay LL (ns)	𝛕 decay UL (ns)	R^2
Ce6T Soln TCSPC 1	2025-04-24	10	0.610064	3.1034	3.36696	0.375406	4.98745	4.96574	5.00916	0.998606
Ce6T Soln TCSPC 2	2025-04-24	10	0.604901	3.09876	3.3676	0.371948	4.96933	4.94827	4.99038	0.998565
Ce6T Soln TCSPC 3	2025-04-24	10	0.605694	3.10276	3.36696	0.374274	4.96653	4.94571	4.98736	0.998736
mean			0.606886	3.10164	3.36717	0.373876	4.97443	4.95324	4.99563	0.998636
sd			0.00278015		0.000369374		0.0113542
Ce6T Films Excimer Emission
3.09 eV (401 nm) pump, 1.68 eV (740 nm) probe
Ce6T/PS thin film, No cavity	Data Date	Film #	Solution #	Film Thickness (nm)	IRF time shift (ns)	IRF Amp (arb)	Kinetics time shift (ns)	Kinetics decay1 Amp (arb)	𝛕 decay1 (ns)	𝛕 decay1 LL (ns)	𝛕 decay1 UL (ns)	Kinetics decay2 Amp (arb)	𝛕 decay2 (ns)	𝛕 decay2 LL (ns)	𝛕 decay2 UL (ns)	R^2
Ce6T Film TCSPC 1	2025-04-24	3	8	802	1.60711	6.98869	1.89453	0.457547	0.235544	0.217591	0.253498	0.0815208	1.16556	1.10495	1.22617	0.997102
Ce6T Film TCSPC 2	2025-04-24	4	8	619.5	1.76365	11.5561	2.08498	0.30799	0.205066	0.188361	0.221771	0.0556602	1.20919	1.16197	1.25642	0.997273
Ce6T Film TCSPC 3	2025-04-24	5	8	878.2	1.58927	6.13327	1.81641	0.47608	0.248731	0.225705	0.271757	0.0899613	1.1625	1.0871	1.23791	0.995929
Ce6T Film TCSPC 4	2025-04-24	6	8	890.79	1.64342	7.78696	1.91406	0.45815	0.188824	0.163863	0.213786	0.0861004	0.937059	0.875613	0.998505	0.995843
Ce6T Film TCSPC 5	2025-04-24	7	9	829.61	1.31686	7.61054	1.65067	0.32702	0.262443	0.241924	0.282962	0.107247	1.25928	1.21834	1.30021	0.997721
Ce6T Film TCSPC 6	2025-04-24	8	9	776.19	1.32023	8.09314	1.6214	0.372326	0.215427	0.193872	0.236981	0.102945	1.28195	1.24261	1.32129	0.997017
%/mean					1.54009	8.02811	1.83034	81.917	0.226006	0.205219	0.246792	18.083	1.16926	1.1151	1.22342	0.996814
sd					0.182063		0.174416	4.07244	0.0278135			4.07244	0.123591
